# Supplementary material for: The long multi-epitope peptide vaccine combined with adjuvants improved the therapeutic effects in a glioblastoma mouse model
Source: Front Immunol. 2022 Nov 9;13:1007285. doi: 10.3389/fimmu.2022.1007285 (PMC9681804; doi:10.3389/fimmu.2022.1007285)
Supplement: Supplementary Figure 1 — Kaplan-Meier survival curves were used to determine the survival of the mouse tumor model according to the different combination treatments in GL261 glioma-bearing mice (No treatment: n = 16, long pep: n = 9, long pep+Lena: n = 9, Lena+anti-PD1: n = 14, long pep+Lena+anti-PD1: n = 13, and cocktail pep+Lena+anti-PD1: n = 12) (A). Brain tumor sizes after treatment with the different combinations were confirmed using magnetic resonance imaging (MRI) (No treatment: n = 8, long pep: n = 9, long pep+Lena: n = 8, Lena+anti-PD1: n = 9, long pep+Lena+anti-PD1: n = 10, and cocktail pep+Lena+anti-PD1: n = 9) (B). No treatment: no treatment group; Long pep: long multi-epitope peptide; Long pep+Lena: long multi-epitope peptide plus lenalidomide; Lena+anti-PD1: Lenalidomide plus anti-PD1; Long pep+Lena+anti-PD1: long multi-epitope peptide plus lenalidomide and anti-PD1; Cocktail pep+Lena+anti-PD1: cocktail of multi-epitope peptide plus lenalidomide and anti-PD1. p< 0.05 (*), p< 0.001 (**), p< 0.0001 (***). [file DataSheet_1.zip]

Archive with 2 entries (2 files):
- Figure S1-B.tif
- Figure S1-A.tif
